# Supplementary material for: Molecular Mechanisms of Tebuconazole Affecting the Social Behavior and Reproduction of Zebrafish
Source: Int J Environ Res Public Health. 2023 Feb 22;20(5):3928. doi: 10.3390/ijerph20053928 (PMC10002025; doi:10.3390/ijerph20053928)
Supplement: Supplementary file 1 [file ijerph-20-03928-s001.zip]

Archive with 1 entries (1 files):
- ijerph-2214209-supplementary.pdf
